# Supplementary material for: CCSI: a database providing chromatin–chromatin spatial interaction information
Source: Database (Oxford). 2016 Feb 11;2016:bav124. doi: 10.1093/database/bav124 (PMC4750547; doi:10.1093/database/bav124)
Supplement: Supplementary Data [file bav124_supplementary_data.zip]

Archive with 1 entries (1 files):
- Supplementary_data.doc
